# Supplementary material for: Editorial Note: Apoptosis by [Pt(O,O′-acac)(γ-acac)(DMS)] requires PKC-δ mediated p53 activation in malignant pleural mesothelioma
Source: PLoS One. 2026 Jul 14;21(7):e0353725. doi: 10.1371/journal.pone.0353725 (PMC13367687; doi:10.1371/journal.pone.0353725)
Supplement: S1 File — (ZIP) [file pone.0353725.s001.zip]

Archive with 8 entries (7 files):
- S1 - Original blots underlying panels within Figs 2-5/
- S1 - Original blots underlying panels within Figs 2-5/S1A.tif
- S1 - Original blots underlying panels within Figs 2-5/S1B.tif
- S1 - Original blots underlying panels within Figs 2-5/S1C.tif
- S1 - Original blots underlying panels within Figs 2-5/S1D.tif
- S1 - Original blots underlying panels within Figs 2-5/S1E.tif
- S1 - Original blots underlying panels within Figs 2-5/S1F.tif
- S1 - Original blots underlying panels within Figs 2-5/S1G.tif
